# Supplementary material for: Effects of Dendrobium nobile on antioxidant capacity, hormone levels, testicular metabolism, and reproductive performance of aged roosters
Source: PLoS One. 2025 May 9;20(5):e0322853. doi: 10.1371/journal.pone.0322853 (PMC12064193; doi:10.1371/journal.pone.0322853)
Supplement: S2 Table — (XLSX) [file pone.0322853.s003.xlsx]

## Sheet: Sheet1
No	Mode	Express	Name	VIP	Fold change	p-value
1	NEG	up	1-palmitoyl-2-myristoyl-sn-glycero-3-phosphocholine	1.63766	7.25046	0.00101676
2			4-pyridoxic acid	2.57445	2.72552	0.00411898
3			Bergaptol	1.22728	2.44991	0.0424699
4			Allantoin	1.65298	2.28149	0.013969
5			16-phenyltetranorprostaglandin f2.alpha.	1.68228	2.26846	0.00323232
6			sn-Glycerol 3-phosphoethanolamine	3.33956	2.03655	0.0024305
7			Podocarpic acid	1.24558	1.96679	0.00663714
8			1-palmitoyl-2-arachidonoyl-sn-glycero-3-phosphocholine	1.3434	1.91832	0.00850851
9			Uric acid	1.63356	1.8079	0.0242647
10			4-nitrocatechol	1.6382	1.76182	0.0134699
11			Alpha-ketoglutarate	2.14335	1.66403	0.00952271
12			DL-serine	5.37341	1.66116	0.00435727
13			Chalcone base + 2o, 1meo, 1prenyl or licochalcone a (not validated)	1.37874	1.59734	0.00352567
14			Cholesteryl sulfate	4.37505	1.53139	0.0130028
15			1h-3-benzazepine-7,8-diol, 6-chloro-2,3,4,5-tetrahydro-1-phenyl-	3.91254	1.4635	0.0129229
16			2,4,6-trichlorophenol	6.25081	1.44169	0.0153504
17			DL-Vanillylmandelic acid	6.15762	1.43648	0.0098347
18			Succinic semialdehyde	1.58384	1.37625	0.0236926
19			(r)-2-hydroxystearic acid	1.03389	1.35116	0.00700126
20			Kojic acid	7.55071	1.18799	0.0455403
21		down	3,5-di-tert-butyl-4-hydroxybenzoic acid	1.93051	0.807638	0.00879603
22			Uridine	4.50731	0.790376	0.0106887
23			1-palmitoyl-2-hydroxy-sn-glycero-3-phospho-(1'-rac-glycerol)	1.79161	0.773406	0.0466328
24			2-(4-chlorophenyl)-1-(2,4,6-trihydroxyphenyl)ethanone	2.29105	0.755691	0.0197934
25			Cysteine-s-sulfate	1.49903	0.696267	0.039892
26			L-Histidinol phosphate	1.01446	0.683144	0.0451612
27			4-hydroxybenzaldehyde	1.00632	0.646125	0.000121687
28			N-methyl-l-alanine	1.6744	0.622115	0.0220388
29			Dodeca-2(e),4(e)-dienoic acid	2.97688	0.621071	0.0125009
30			L-Ascorbic acid	1.63714	0.610744	0.0347968
31			Indole-3-butyric acid	1.80863	0.587093	0.0225249
32			3,4-dihydroxymandelic acid	2.14356	0.558949	9.21698e-05
33			Taurochenodeoxycholate	1.98213	0.54602	0.043314
34			Lpe 18:2	1.97766	0.539071	0.0482463
35			1,3,6-tri-o-galloyl-.beta.-d-glucose	1.32966	0.521234	0.0236246
36			7-demethylsuberosin	1.09156	0.467451	0.00442028
37			Gamma-glutamylleucine	1.33433	0.448279	0.00619805
38			1-oleoyl-2-hydroxy-sn-glycero-3-phospho-(1'-rac-glycerol)	5.92213	0.417066	0.00744889
39	POS	up	5,6-dihydroxyindole-2-carboxylic acid	3.50113	4.27249	0.00199094
40			Costunolide	3.80401	3.7062	0.0228411
41			Mefenoxam	2.48031	2.34921	0.0148571
42			N-.alpha.-acetyl-l-ornithine	1.22678	2.17054	0.0014292
43			3-hydroxyanthranilic acid	5.05417	2.00643	0.00117365
44			Adenine	4.04534	1.97461	0.00123586
45			Sufentanyl	1.28075	1.79968	0.0159192
46			Lontrel	3.71327	1.78357	0.0123674
47			3-cyclohexyl-6-(dimethylamino)-1-methyl-s-triazine-2,4(1h,3h)-dione	1.59025	1.70832	0.00619587
48			19-hydroxyandrost-4-ene-3,17-dione	1.29449	1.58947	0.00863439
49			Xylitol	2.21416	1.55605	0.00807739
50			4-hydroxycyclophosphamide	1.47332	1.53983	0.0381963
51			2-(2',3',4'-trihydroxybutyl)quinoxaline	3.53413	1.31652	0.0107521
52			Fenpropidin	6.94316	1.30519	0.00486181
53			N,n'-diphenyl-p-phenylenediamine	2.50433	1.28263	0.0192351
54			DL-cysteine	4.54617	1.2716	0.0273681
55			Tetraethylene glycol	2.13321	1.13708	0.0171764
56			Triclopyr	4.19085	1.12302	0.0170782
57		down	O-phosphotyrosine	5.41643	0.864356	0.00409537
58			Creatine	16.7619	0.839392	0.000908893
59			1h-1,2,4-triazol-3-amine	2.31803	0.809206	0.00101188
60			Acetylcarnitine	18.1459	0.807281	0.00033615
61			1,6-anhydro-.beta.-d-glucose	1.18184	0.805636	0.000236378
62			1-methyl-l-histidine	3.01723	0.727871	0.00875917
63			Gamma-glu-glu	4.18822	0.695336	0.0276198
64			Penicillic acid	1.47634	0.682472	0.0291437
65			Benzenesulfonic acid, 2-methyl-5-nitro-, 2-[(6-bromoimidazo[1,2-a]pyridin-3-yl)methylene]-1-methylhydrazide	1.54621	0.525885	0.0297646
66			Agaric acid	1.19647	0.52555	0.0348247
67			Cysteic acid	3.72133	0.512584	0.0492543
68			D-glucosamine 6-phosphate	1.17271	0.490858	0.043531
69			N-acetyl-.beta.-d-mannosamine	4.81613	0.481182	0.0445326
70			Tilmicosin	4.3843	0.425295	0.018524
71			DL-asparagine	2.46324	0.402777	0.00160381
72			L-propionylcarnitine	4.71149	0.339198	0.00752906
73			DL-proline	10.8756	0.290042	0.0257725
74			2-bromoamphetamine	1.66563	0.270192	0.0310064
75			Cyclopentaneheptanoic acid, 2-[5-(2-fluorophenyl)-3-hydroxy-4-pentyn-1-yl]-3,5-dihydroxy-, methyl ester, (1r,2r,3r,5s)-	1.1459	0.239496	0.0329857
76			Triclocarban	1.37897	0.146695	0.012945
